# Supplementary material for: Liquid water on cold exo-Earths via basal melting of ice sheets
Source: Nat Commun. 2022 Dec 6;13:7521. doi: 10.1038/s41467-022-35187-4 (PMC9726705; doi:10.1038/s41467-022-35187-4)
Supplement: Supplementary file 4 — Source Data [file 41467_2022_35187_MOESM4_ESM.xlsx]

## Sheet: Figure 1
Name	Type	Mass	Radius	Flux	Tsurf	Period	Distance	ESI	Tidally Locked?
		(ME)	(RE)	(SE)	(K)	(days)	(ly)
Teegarden's Star b	M-Warm Terran	1.05	1.02	1.15	298	4.9	12	0.95	1
TOI-700 d	M-Warm Terran	1.57	1.14	0.87	278	37.4	101	0.93	1
Kepler-1649 c	M-Warm Terran	1.2	1.06	1.23	303	19.5	301	0.92	1
TRAPPIST-1 d	M-Warm Subterran	0.39	0.78	1.12	296	4	41	0.91	1
Proxima Cen b	M-Warm Terran	1.27	1.08	0.7	257	11.2	4.2	0.87	1
K2-72 e	M-Warm Terran	2.21	1.29	1.3	307	24.2	217	0.87	1
GJ 1061 d	M-Warm Terran	1.64	1.15	0.69	247	13	12	0.86	1
GJ 1061 c	M-Warm Terran	1.74	1.18	1.45	311	6.7	12	0.86	1
Ross 128 b	M-Warm Terran	1.4	1.11	1.48	317	9.9	11	0.86	1
GJ 273 b	M-Warm Terran	2.89	1.51	1.06	292	18.6	19	0.85	1
Kepler-296 e	M-Warm Terran	2.96	1.52	1	282	34.1	544	0.85	1
TRAPPIST-1 e	M-Warm Terran	0.69	0.92	0.65	258	6.1	41	0.85	1
Kepler-442 b	K-Warm Terran	2.36	1.35	0.7	263	112.3	1193	0.84	1
GJ 667 C f	M-Warm Terran	2.54	1.45	0.56	249	39	24	0.76	1
TRAPPIST-1 f	M-Warm Terran	1.04	1.04	0.37	225	9.2	41	0.68	1
Teegarden's Star c	M-Warm Terran	1.11	1.04	0.37	225	11.4	12	0.68	1
Kepler-1229 b	M-Warm Terran	2.54	1.4	0.32	217	86.8	865	0.62	1
Kepler-186 f	M-Warm Terran	1.71	1.17	0.29	212	129.9	579	0.61	1
GJ 667 C e	M-Warm Terran	2.54	1.45	0.3	213	62.2	24	0.6	1
TRAPPIST-1 g	M-Warm Terran	1.32	1.13	0.25	204	12.4	41	0.58	1
LHS 1140 b	M-Warm Superterran	6.38	1.64	0.36	222	24.7	49	0.62	1

## Sheet: Figure 9
Current age (Ga)	Heat Production Rate (W/kg)
12.4	3.9443e-12
12.3	3.965e-12
12.2	3.9867e-12
12.1	4.009e-12
12	4.0317e-12
11.9	4.0548e-12
11.8	4.0781e-12
11.7	4.1018e-12
11.6	4.1258e-12
11.5	4.15e-12
11.4	4.1745e-12
11.3	4.1992e-12
11.2	4.2243e-12
11.1	4.2496e-12
11	4.2752e-12
10.9	4.3011e-12
10.8	4.3272e-12
10.7	4.3536e-12
10.6	4.3804e-12
10.5	4.4074e-12
10.4	4.4348e-12
10.3	4.4624e-12
10.2	4.4904e-12
10.1	4.5188e-12
10	4.5474e-12
9.9	4.5765e-12
9.8	4.6059e-12
9.7	4.6356e-12
9.6	4.6657e-12
9.5	4.6963e-12
9.4	4.7272e-12
9.3	4.7586e-12
9.2	4.7904e-12
9.1	4.8226e-12
9	4.8554e-12
8.9	4.8886e-12
8.8	4.9223e-12
8.7	4.9565e-12
8.6	4.9913e-12
8.5	5.0266e-12
8.4	5.0625e-12
8.3	5.0991e-12
8.2	5.1363e-12
8.1	5.1741e-12
8	5.2126e-12
7.9	5.2519e-12
7.8	5.2919e-12
7.7	5.3326e-12
7.6	5.3743e-12
7.5	5.4168e-12
7.4	5.4601e-12
7.3	5.5045e-12
7.2	5.5498e-12
7.1	5.5962e-12
7	5.6437e-12
6.9	5.6923e-12
6.8	5.7422e-12
6.7	5.7933e-12
6.6	5.8458e-12
6.5	5.8997e-12
6.4	5.9551e-12
6.3	6.012e-12
6.2	6.0705e-12
6.1	6.1309e-12
6	6.1931e-12
5.9	6.2572e-12
5.8	6.3233e-12
5.7	6.3916e-12
5.6	6.4622e-12
5.5	6.5352e-12
5.4	6.6107e-12
5.3	6.689e-12
5.2	6.7701e-12
5.1	6.8541e-12
5	6.9413e-12
4.9	7.0321e-12
4.8	7.1263e-12
4.7	7.2244e-12
4.6	7.3264e-12
4.5	7.4328e-12
4.4	7.5435e-12
4.3	7.6592e-12
4.2	7.7797e-12
4.1	7.9059e-12
4	8.0378e-12
3.9	8.1755e-12
3.8	8.3199e-12
3.7	8.4712e-12
3.6	8.6298e-12
3.5	8.7958e-12
3.4	8.9704e-12
3.3	9.1537e-12
3.2	9.3464e-12
3.1	9.5491e-12
3	9.7623e-12
2.9	9.9865e-12
2.8	1.0223e-11
2.7	1.0472e-11
2.6	1.0735e-11
2.5	1.1013e-11
2.4	1.1306e-11
2.3	1.1616e-11
2.2	1.1944e-11
2.1	1.2291e-11
2	1.2658e-11
1.9	1.3047e-11
1.8	1.3459e-11
1.7	1.3896e-11
1.6	1.4359e-11
1.5	1.4851e-11
1.4	1.5373e-11
1.3	1.5929e-11
1.2	1.6519e-11
1.1	1.7147e-11
1	1.7815e-11
0.9	1.8526e-11
0.8	1.9285e-11
0.7	2.0093e-11
0.6	2.0955e-11
0.5	2.1875e-11
0.4	2.2857e-11
0.3	2.3905e-11
0.2	2.5025e-11
0.1	2.6224e-11
0	2.7505e-11
